# Supplementary material for: Improved Route to Linear Triblock Copolymers by Coupling with Glycidyl Ether-Activated Poly(ethylene oxide) Chains
Source: Polymers (Basel). 2023 Apr 29;15(9):2128. doi: 10.3390/polym15092128 (PMC10180747; doi:10.3390/polym15092128)
Supplement: Supplementary file 1 [file polymers-15-02128-s001.zip]

Archive with 1 entries (1 files):
- polymers-2326866-supplementary.pdf
